# Supplementary material for: Riemannian L-systems: modelling growing forms in curved spaces
Source: Quant Plant Biol. 2025 Jul 1;6:e38. doi: 10.1017/qpb.2025.10014 (PMC12722102; doi:10.1017/qpb.2025.10014)
Supplement: Godin and Boudon supplementary material [file S2632882825100143sup001.zip]

Archive with 8 entries (8 files):
- Movie5.1-HyperbolicTree-20fps.avi
- Movie5.2-Abst2DRiemannSpaceTreePtSource.avi
- Movie5.3-Abst2DRiemannSpaceTreePtSource-2.avi
- Movie1-GrowingSpaceNurbspatchSierpinski.avi
- Movie2-GrowingSpaceNurbsSubdivision-Peano.avi
- Movie3-vkidneyfern.avi
- Movie4-vonKochAbstract2DSpace.avi
- LegendsSupplementaryMovies (1).docx
